# Supplementary material for: Gender differences in brain activity underlying acupuncture sensations at LR3: a task-based fMRI study
Source: Front Hum Neurosci. 2025 Sep 9;19:1649644. doi: 10.3389/fnhum.2025.1649644 (PMC12454379; doi:10.3389/fnhum.2025.1649644)
Supplement: Supplementary file 1 [file Supplementary_file_1.zip]

Archive with 5 entries (4 files):
- Supplementary Material/
- Supplementary Material/Table_1.DOCX
- Supplementary Material/Table_2.DOCX
- Supplementary Material/Table_3.XLSX
- Supplementary Material/Table_4.XLSX
