# Supplementary material for: Gender differences in brain activity underlying acupuncture sensations at LR3: a task-based fMRI study
Source: Front Hum Neurosci. 2025 Sep 9;19:1649644. doi: 10.3389/fnhum.2025.1649644 (PMC12454379; doi:10.3389/fnhum.2025.1649644)
Supplement: Supplementary file 1 [file Supplementary_file_1.zip › Supplementary Material/Table_3.XLSX]

## Sheet: Sheet1
男
Aching	1	5	3	5	2	5	4	3	2	4	5	6	3	4	3	6	6	4	6	2	5	3	5	5	2
Deep pressure	2	5	3	5	4	5	3	4	2	4	7	3	2	5	5	8	4	6	7	2	6	3	4	5	2
Heaviness	5	3	2	4	6	3	5	4	2	1	3	4	6	7	8	6	5	3	4	8	7	6	5	3	3
Fullness	8	7	6	8	5	6	3	4	2	5	6	3	4	7	6	2	3	5	2	4	6	3	5	7	5
Warmth	3	1	1	6	1	2	1	5	1	2	1	1	1	3	1	4	1	1	1	3	5	5	4	5	5
Cold	1	5	6	1	6	1	4	1	7	1	1	7	2	1	2	1	1	2	3	1	1	1	1	1	1
Numbnes	1	2	3	4	3	2	1	0	4	3	5	2	1	0	0	4	2	3	1	2	3	4	3	2	5
Tingling	2	0	1	2	2	0	5	6	3	2	1	5	2	3	0	2	0	5	2	6	2	4	2	2	2
Dull pain	2	5	4	1	6	2	2	3	5	2	3	4	3	4	2	1	4	2	0	0	2	3	5	2	2
Soreness	1	0	0	1	2	0	0	3	1	2	0	2	1	1	1	5	1	2	3	2	2	1	2	1	2
Sharp pain	1	4	2	2	3	1	0	2	1	3	4	2	1	1	3	2	2	4	2	0	0	3	1	2	0
Throbbing	4	2	2	1	3	0	2	3	1	0	1	3	4	5	2	2	1	5	4	3	2	2	1	4	3
女
Aching	5	5	8	5	6	3	5	5	6	6	6	7	5	8	5	4	5	9	8	5	6
Deep pressure	2	3	0	0	2	0	3	5	4	1	2	0	2	0	2	0	2	3	3	6	5
Heaviness	2	2	3	2	3	2	4	2	3	5	3	2	1	3	2	4	1	2	4	2	4
Fullness	2	5	3	5	6	2	1	2	1	2	1	2	2	2	1	2	1	2	1	2	2
Warmth	2	1	2	1	6	1	5	4	1	1	1	1	1	4	1	1	2	1	2	3	4
Cold	1	1	1	3	1	2	1	1	5	1	4	5	2	1	3	2	1	5	1	1	1
Numbnes	5	2	6	3	5	3	5	4	4	4	4	5	4	5	6	7	8	4	2	9	8
Tingling	5	5	2	4	2	6	6	6	5	4	5	4	5	7	8	7	5	5	4	2	4
Dull pain	4	6	1	2	3	5	4	1	2	1	2	1	4	7	4	1	5	6	2	6	5
Soreness	5	3	5	6	4	5	4	2	5	4	6	2	1	2	3	1	2	1	7	2	1
Sharp pain	3	5	4	3	5	3	2	4	3	4	7	2	3	2	5	6	4	8	4	5	2
Throbbing	3	2	5	3	1	2	0	5	2	3	2	1	2	0	0	4	2	3	1	2	0
