# Supplementary material for: Gender differences in brain activity underlying acupuncture sensations at LR3: a task-based fMRI study
Source: Front Hum Neurosci. 2025 Sep 9;19:1649644. doi: 10.3389/fnhum.2025.1649644 (PMC12454379; doi:10.3389/fnhum.2025.1649644)
Supplement: Supplementary file 1 [file Supplementary_file_1.zip › Supplementary Material/Table_4.XLSX]

## Sheet: Sheet1
Male					Female
name	Height (cm)	Weight (kg)	age	length of education	name	Height (cm)	Weight (kg)	age	length of education
1	175	70	26	16	1	170	63	27	16
2	176	65.3	28	15	2	165	53	26	23
3	18	78.6	26	21	3	168	54.5	24	21
4	172	65.3	28	18	4	155	52.1	24	23
5	175	74	31	20	5	154	60	25	19
6	176	76	26	20	6	160	58	28	18
7	173	76.5	29	16	7	156	57.5	26	19
8	166	78	28	17	8	161	56.3	25	16
9	170	77	26	19	9	158	52.5	29	21
10	180	86	27	18	10	162	56.3	25	22
11	186	89.5	28	16	11	158	52	25	23
12	172	79	28	20	12	152	51	24	24
13	176	79.5	26	18	13	164	51.3	27	21
14	174	78.6	25	21	14	160	52.7	26	19
15	173	79	27	21	15	165	51	24	19
16	169	76.5	28	23	16	167	50	28	21
17	164	75.6	30	21	17	165	50.9	26	21
18	165	78	26	20	18	158	50.6	31	18
19	177	86	28	19	19	159	52.5	28	19
20	173	78	29	19	20	160	53.5	26	19
21	172	74	26	18	21	163	50.5	25	18
22	169	75.6	25	23
23	174	77.6	24	23
24	175	78.6	29	24
25	179	74	26	19
